# Supplementary material for: Larvae of the genus Eleodes (Coleoptera, Tenebrionidae): matrix-based descriptions, cladistic analysis, and key to late instars
Source: Zookeys. 2014 Jun 12;(415):217–68. doi: 10.3897/zookeys.415.5887 (PMC4089825; doi:10.3897/zookeys.415.5887)
Supplement: XML Treatment for Eleodes [file zookeys.415.5887-treatment1.xml]

<!DOCTYPE tp:taxon-treatment
  PUBLIC "-//TaxonX//DTD Taxonomic Treatment Publishing DTD v0 20100105//EN" "tax-treatment-NSO.dtd">
<tp:taxon-treatment xmlns:tp="http://www.plazi.org/taxpub"><tp:treatment-meta><mixed-citation publication-type="journal"><person-group><name><surname>Smith</surname><given-names>Aaron D.</given-names></name><name><surname>Dornburg</surname><given-names>Rebecca</given-names></name><name><surname>Wheeler</surname><given-names>Quentin D.</given-names></name></person-group><article-title>Larvae of the genus <italic>Eleodes</italic> (Coleoptera, Tenebrionidae): matrix-based descriptions, cladistic analysis, and key to late instars</article-title><source>Zookeys</source><day>12</day><month>6</month><year>2014</year><volume>2014</volume><issue>415</issue><fpage>217</fpage><lpage>268</lpage><pub-id pub-id-type="doi">10.3897/zookeys.415.5887</pub-id></mixed-citation></tp:treatment-meta><tp:nomenclature><tp:taxon-name>
                            <tp:taxon-name-part taxon-name-part-type="genus">Eleodes</tp:taxon-name-part>
                            <object-id xmlns:xlink="http://www.w3.org/1999/xlink" xlink:type="simple">http://species-id.net/wiki/Eleodes</object-id>
                        </tp:taxon-name><tp:taxon-authority>Eschscholtz, 1829</tp:taxon-authority></tp:nomenclature><tp:treatment-sec sec-type="Material examined"><title>Material examined.</title><p>Over 1,400 larval <italic><tp:taxon-name>Eleodes</tp:taxon-name></italic> specimens were examined for this study from 14 <italic><tp:taxon-name>Eleodes</tp:taxon-name></italic> species. In addition, historical descriptions and <italic><tp:taxon-name>Eleodes</tp:taxon-name></italic> specimens for which the species could not be confirmed due to a lack of positive association between adults and larvae also conform to the generic description provided.</p></tp:treatment-sec><tp:treatment-sec sec-type="Description"><title>Description.</title><p>Integument strongly sclerotized, light tan to nearly black in color; setose, with hair-like setae throughout and spinose setae on legs and abdominal tergite IX. Thoracic and abdominal segments subcylindrical, surface coriaceous (<xref ref-type="fig" rid="F2">Figs 2A–D</xref>, <xref ref-type="fig" rid="F3">3A–D</xref>, <xref ref-type="fig" rid="F4">4A–C</xref>, <xref ref-type="fig" rid="F5">5A–C</xref>, <xref ref-type="fig" rid="F6">6A–C</xref>).</p><fig id="F2" position="float" orientation="portrait"><label>Figure 2.</label><caption><p>Dorsal habitus of four <italic><tp:taxon-name>Eleodes</tp:taxon-name></italic> species: <bold>A</bold> <italic><tp:taxon-name>Eleodes (Caverneleodes) wheeleri</tp:taxon-name></italic>; <bold>B</bold> <italic><tp:taxon-name>Eleodes (Eleodes) armatus</tp:taxon-name></italic> <bold>C</bold> <italic><tp:taxon-name>Eleodes (Eleodes) caudiferus</tp:taxon-name></italic> <bold>D</bold> <italic><tp:taxon-name>Eleodes (Eleodes) tribulus</tp:taxon-name></italic>. Scale bar = 5 mm.</p></caption><graphic xmlns:xlink="http://www.w3.org/1999/xlink" xlink:href="zookeys-415-217-g002.jpg" position="float" orientation="portrait" xlink:type="simple"/></fig><fig id="F3" position="float" orientation="portrait"><label>Figure 3.</label><caption><p>Dorsal habitus of four <italic><tp:taxon-name>Eleodes</tp:taxon-name></italic> species: <bold>A</bold> <italic><tp:taxon-name>Eleodes (Litheleodes) extricatus</tp:taxon-name></italic> <bold>B</bold> <italic><tp:taxon-name>Eleodes (Melaneleodes) anthracinus</tp:taxon-name></italic> <bold>C</bold> <italic><tp:taxon-name>Eleodes (Melaneleodes) carbonarius</tp:taxon-name></italic> <bold>D</bold> <italic><tp:taxon-name>Eleodes (Tricheleodes) pilosus</tp:taxon-name></italic>. Scale bar = 5 mm.</p></caption><graphic xmlns:xlink="http://www.w3.org/1999/xlink" xlink:href="zookeys-415-217-g003.jpg" position="float" orientation="portrait" xlink:type="simple"/></fig><fig id="F4" position="float" orientation="portrait"><label>Figure 4.</label><caption><p>Lateral habitus of three <italic><tp:taxon-name>Eleodes</tp:taxon-name></italic> species: <bold>A</bold> <italic><tp:taxon-name>Eleodes (Blapylis) nigropilosus</tp:taxon-name></italic> <bold>B</bold> <italic><tp:taxon-name>Eleodes (Caverneleodes) wheeleri</tp:taxon-name></italic> <bold>C</bold> <italic><tp:taxon-name>Eleodes (Eleodes) armatus</tp:taxon-name></italic>. Scale bar = 5 mm.</p></caption><graphic xmlns:xlink="http://www.w3.org/1999/xlink" xlink:href="zookeys-415-217-g004.jpg" position="float" orientation="portrait" xlink:type="simple"/></fig><fig id="F5" position="float" orientation="portrait"><label>Figure 5.</label><caption><p>Lateral habitus of three <italic><tp:taxon-name>Eleodes</tp:taxon-name></italic> species: <bold>A</bold> <italic><tp:taxon-name>Eleodes (Eleodes) caudiferus</tp:taxon-name></italic> <bold>B</bold> <italic><tp:taxon-name>Eleodes (Eleodes) tribulus</tp:taxon-name></italic> <bold>C</bold> <italic><tp:taxon-name>Eleodes (Litheleodes) extricatus</tp:taxon-name></italic>. Scale bar = 5 mm.</p></caption><graphic xmlns:xlink="http://www.w3.org/1999/xlink" xlink:href="zookeys-415-217-g005.jpg" position="float" orientation="portrait" xlink:type="simple"/></fig><fig id="F6" position="float" orientation="portrait"><label>Figure 6.</label><caption><p>Lateral habitus of three <italic><tp:taxon-name>Eleodes</tp:taxon-name></italic> species: <bold>A</bold> <italic><tp:taxon-name>Eleodes (Melaneleodes) anthracinus</tp:taxon-name></italic> <bold>B</bold> <italic><tp:taxon-name>Eleodes (Melaneleodes) carbonarius</tp:taxon-name></italic> <bold>C</bold> <italic><tp:taxon-name>Eleodes (Tricheleodes) pilosus</tp:taxon-name></italic>. Scale bar = 5 mm.</p></caption><graphic xmlns:xlink="http://www.w3.org/1999/xlink" xlink:href="zookeys-415-217-g006.jpg" position="float" orientation="portrait" xlink:type="simple"/></fig><p><bold>Head.</bold> Prognathous or slightly declined (<xref ref-type="fig" rid="F7">Fig. 7A–C</xref>), weakly dorsoventrally flattened, strongly constricted before occipital foramen. Epicranial stem one-fourth to one third head capsule length; frontal arms U-shaped or sinuate, occasionally obscured by sculpturing. Frons and dorsal portion of epicranial plates weakly to moderately rugose; punctate, punctures minute, lacking setae. Ventrolateral portions of epicranial plates setose; setae golden, erect; two stemmata present on each plate, pigmented spots often faded. Clypeus trapezoidal, often weakly transversely raised medially. Labrum with two transverse rows of six to fourteen erect setae present medially and subapically; anterior margin straight or weakly emarginate. Epipharynx (<xref ref-type="fig" rid="F8">Figs 8</xref>, <xref ref-type="fig" rid="F9">9A–D</xref>, <xref ref-type="fig" rid="F10">10A–D</xref>) with stout spiniform setae along anterior margin, an anterior cluster of four to six variably arranged spinules, a subanterior transverse row of four small spinules subtended by two spinose setae and posterior cluster of six to eight small spinules; tormae symmetrical or asymmetrical. Mandible apex bidentate, mola concave. Ligula small, setation variable (<xref ref-type="fig" rid="F11">Fig. 11A–C</xref>). Hypopharyngeal sclerome pentagonal or trapezoidal (<xref ref-type="fig" rid="F12">Fig. 12A–B</xref>). Gula distinct, trapezoidal, widest in basal half. Antenna three segmented, cylindrical.</p><fig id="F7" position="float" orientation="portrait"><label>Figure 7.</label><caption><p>Lateral habitus of the head and thoracic segments of three <italic><tp:taxon-name>Eleodes</tp:taxon-name></italic> species: <bold>A</bold> <italic><tp:taxon-name>Eleodes (Melaneleodes) anthracinus</tp:taxon-name></italic> <bold>B</bold> <italic><tp:taxon-name>Eleodes (Litheleodes) extricatus</tp:taxon-name></italic> <bold>C</bold> <italic><tp:taxon-name>Eleodes (Promus) subnitens</tp:taxon-name></italic>. Scale bar = 5 mm.</p></caption><graphic xmlns:xlink="http://www.w3.org/1999/xlink" xlink:href="zookeys-415-217-g007.jpg" position="float" orientation="portrait" xlink:type="simple"/></fig><fig id="F8" position="float" orientation="portrait"><label>Figure 8.</label><caption><p><italic><tp:taxon-name>Eleodes (Melaneleodes) anthracinus</tp:taxon-name></italic>, epipharnyx. asp = anterior spines, msp = medial spines, mst = microsetae, pap = sensory papillae, tor = tormae. Scale bar = 1 mm.</p></caption><graphic xmlns:xlink="http://www.w3.org/1999/xlink" xlink:href="zookeys-415-217-g008.jpg" position="float" orientation="portrait" xlink:type="simple"/></fig><fig id="F9" position="float" orientation="portrait"><label>Figure 9.</label><caption><p>Epipharynges of four <italic><tp:taxon-name>Eleodes</tp:taxon-name></italic> species: <bold>A</bold> <italic><tp:taxon-name>Eleodes (Melaneleodes) carbonarius</tp:taxon-name></italic> <bold>B</bold> <italic><tp:taxon-name>Eleodes (Eleodes) armatus</tp:taxon-name></italic> <bold>C</bold> <italic><tp:taxon-name>Eleodes (Eleodes) hispilabris</tp:taxon-name></italic> <bold>D</bold> <italic><tp:taxon-name>Eleodes (Eleodes) tribulus</tp:taxon-name></italic>. Scale bars = 1 mm.</p></caption><graphic xmlns:xlink="http://www.w3.org/1999/xlink" xlink:href="zookeys-415-217-g009.jpg" position="float" orientation="portrait" xlink:type="simple"/></fig><fig id="F10" position="float" orientation="portrait"><label>Figure 10.</label><caption><p>Epipharynges of four <italic><tp:taxon-name>Eleodes</tp:taxon-name></italic> species: <bold>A</bold> <italic><tp:taxon-name>Eleodes (Litheleodes) extricatus</tp:taxon-name></italic> <bold>B</bold> <italic><tp:taxon-name>Eleodes (Promus) goryi</tp:taxon-name></italic> <bold>C</bold> <italic><tp:taxon-name>Eleodes (Promus) subnitens</tp:taxon-name></italic> <bold>D</bold> <italic><tp:taxon-name>Eleodes (Tricheleodes) pilosus</tp:taxon-name></italic>. Scale bars = 1 mm.</p></caption><graphic xmlns:xlink="http://www.w3.org/1999/xlink" xlink:href="zookeys-415-217-g010.jpg" position="float" orientation="portrait" xlink:type="simple"/></fig><fig id="F11" position="float" orientation="portrait"><label>Figure 11.</label><caption><p>Ligulas of three <italic><tp:taxon-name>Eleodes</tp:taxon-name></italic> species: <bold>A</bold> <italic><tp:taxon-name>Eleodes (Melaneleodes) carbonarius</tp:taxon-name></italic> <bold>B</bold> <italic><tp:taxon-name>Eleodes (Eleodes) armatus</tp:taxon-name></italic> <bold>C</bold> <italic><tp:taxon-name>Eleodes (Promus) goryi</tp:taxon-name></italic>. Scale bars = 200 µm.</p></caption><graphic xmlns:xlink="http://www.w3.org/1999/xlink" xlink:href="zookeys-415-217-g011.jpg" position="float" orientation="portrait" xlink:type="simple"/></fig><fig id="F12" position="float" orientation="portrait"><label>Figure 12.</label><caption><p>Hypopharyngeal scleromes of two <italic><tp:taxon-name>Eleodes</tp:taxon-name></italic> species: <bold>A</bold> <italic><tp:taxon-name>Eleodes (Melaneleodes) carbonarius</tp:taxon-name></italic> <bold>B</bold> <italic><tp:taxon-name>Eleodes (Litheleodes) extricatus</tp:taxon-name></italic>. Scale bars = 200 µm.</p></caption><graphic xmlns:xlink="http://www.w3.org/1999/xlink" xlink:href="zookeys-415-217-g012.jpg" position="float" orientation="portrait" xlink:type="simple"/></fig><!--PageBreak--><p><bold>Thorax.</bold> Prothoracic tergum 1.2× or more length of meso- or metaterga (<xref ref-type="fig" rid="F2">Figs 2A–D</xref>, <xref ref-type="fig" rid="F3">3A–D</xref>); anterior transverse striated band present, generally darker than protergal disc; lateral margins with granulated band either distinct or barely visible (<xref ref-type="fig" rid="F7">Fig. 7A–C</xref>). Posterior transverse striated band present on all thoracic tergites. Meso- and metathoracic tergites wider than long. Mesothoracic spiracle simple, ovate, approximately 1.5× size of abdominal spiracles; reduced metathoracic spiracle visible, less than one-fourth size of mesothoracic spiracle. Legs. Prothoracic leg slightly longer, much thicker than meso- and metathoracic legs; prothoracic tarsungulus strongly sclerotized, sickle-shaped; dorsal surface of prothoracic femur with faintly indicated basal sclerotized band; dorsal surface of prothoracic tibia slightly more sclerotized than ventral surface.</p><p><bold>Abdomen.</bold> Abdominal tergites and sternites I–VIII with transverse striated bands present along posterior margins. Abdominal sternite I setose (<xref ref-type="fig" rid="F13">Fig. 13A–B</xref>). Abdominal segment IX (pygidium) triangular in dorsal view, gradually reflexed to apex, urogomphi absent, apical tooth present or absent (<xref ref-type="fig" rid="F14">Fig. 14A–B</xref>); marginal row of socketed spines present around posterior two-thirds to one half of segment. Abdominal segment X located ventrally; pygopods short, subconical, each with erect setae.</p><fig id="F13" position="float" orientation="portrait"><label>Figure 13.</label><caption><p>Abdominal sternites I and II for two <italic><tp:taxon-name>Eleodes</tp:taxon-name></italic> species: <bold>A</bold> <italic><tp:taxon-name>Eleodes (Eleodes) caudiferus</tp:taxon-name></italic> <bold>B</bold> <italic><tp:taxon-name>Eleodes (Litheleodes) extricatus</tp:taxon-name></italic>. Scale bars = 1 mm.</p></caption><graphic xmlns:xlink="http://www.w3.org/1999/xlink" xlink:href="zookeys-415-217-g013.jpg" position="float" orientation="portrait" xlink:type="simple"/></fig><fig id="F14" position="float" orientation="portrait"><label>Figure 14.</label><caption><p>Pygidia of two <italic><tp:taxon-name>Eleodes</tp:taxon-name></italic> species: <bold>A</bold> <italic><tp:taxon-name>Eleodes (Eleodes) hispilabris</tp:taxon-name></italic> <bold>B</bold> <italic><tp:taxon-name>Eleodes (Tricheleodes) pilosus</tp:taxon-name></italic>. Scale bar = 1 mm.</p></caption><graphic xmlns:xlink="http://www.w3.org/1999/xlink" xlink:href="zookeys-415-217-g014.jpg" position="float" orientation="portrait" xlink:type="simple"/></fig></tp:treatment-sec><tp:treatment-sec sec-type="Variation"><title>Variation.</title><p><italic><tp:taxon-name>Eleodes</tp:taxon-name></italic> larvae can vary greatly in pigmentation, size, number of spines on the legs and pygidium, and the overall degree of sclerotization. Characters in the matrix relating to general integument coloration (6, 24, 45, 46, 47, 69) can vary greatly between specimens depending on age of specimen, length of time since last instar, and preservation method. There may also be genetic variation, though specimens from our populations were generally homogeneous.</p></tp:treatment-sec><tp:treatment-sec sec-type="Diagnosis"><title>Diagnosis.</title><p>All known <italic><tp:taxon-name>Eleodes</tp:taxon-name></italic> larvae share the following combination of characters: head capsule weakly dorsoventrally flattened, strongly constricted before occipital foramen; prothoracic tergum 1.2× or more length of meso- or metaterga, anterior transverse striated band present, lateral margins with granulated band either distinct or barely visible; prothoracic leg slightly longer and much thicker than meso- and metathoracic legs; 8–38 socketed spines on the pygidial margin, pygopods short, subconical, each with erect setae. However, the known <italic><tp:taxon-name>Eleodes</tp:taxon-name></italic> larvae cannot yet be separated from other <tp:taxon-name>Amphidorini</tp:taxon-name> larvae due to a lack of specimens.</p></tp:treatment-sec></tp:taxon-treatment>
