# Supplementary material for: Larvae of the genus Eleodes (Coleoptera, Tenebrionidae): matrix-based descriptions, cladistic analysis, and key to late instars
Source: Zookeys. 2014 Jun 12;(415):217–68. doi: 10.3897/zookeys.415.5887 (PMC4089825; doi:10.3897/zookeys.415.5887)
Supplement: XML Treatment for Eleodes (Melaneleodes) anthracinus [file zookeys.415.5887-treatment10.xml]

<!DOCTYPE tp:taxon-treatment
  PUBLIC "-//TaxonX//DTD Taxonomic Treatment Publishing DTD v0 20100105//EN" "tax-treatment-NSO.dtd">
<tp:taxon-treatment xmlns:tp="http://www.plazi.org/taxpub"><tp:treatment-meta><mixed-citation publication-type="journal"><person-group><name><surname>Smith</surname><given-names>Aaron D.</given-names></name><name><surname>Dornburg</surname><given-names>Rebecca</given-names></name><name><surname>Wheeler</surname><given-names>Quentin D.</given-names></name></person-group><article-title>Larvae of the genus <italic>Eleodes</italic> (Coleoptera, Tenebrionidae): matrix-based descriptions, cladistic analysis, and key to late instars</article-title><source>Zookeys</source><day>12</day><month>6</month><year>2014</year><volume>2014</volume><issue>415</issue><fpage>217</fpage><lpage>268</lpage><pub-id pub-id-type="doi">10.3897/zookeys.415.5887</pub-id></mixed-citation></tp:treatment-meta><tp:nomenclature><tp:taxon-name>
                                <tp:taxon-name-part taxon-name-part-type="genus">Eleodes</tp:taxon-name-part>
                                (<tp:taxon-name-part taxon-name-part-type="subgenus">Melaneleodes</tp:taxon-name-part>)
                                <tp:taxon-name-part taxon-name-part-type="species">anthracinus</tp:taxon-name-part>
                                <object-id xmlns:xlink="http://www.w3.org/1999/xlink" xlink:type="simple">http://species-id.net/wiki/Eleodes_anthracinus</object-id>
                            </tp:taxon-name><tp:taxon-authority>Blaisdell, 1909</tp:taxon-authority><xref ref-type="fig" rid="F3">Figs 3B</xref><xref ref-type="fig" rid="F6">, 6A</xref><xref ref-type="fig" rid="F7">, 7A</xref><xref ref-type="fig" rid="F8">, 8</xref></tp:nomenclature><tp:treatment-sec sec-type="Material examined"><title>Material examined.</title><p>Larval <italic><tp:taxon-name>Eleodes anthracinus</tp:taxon-name></italic> specimens were reared from adults with the following collecting information: “USA: AZ: Maricopa Co. / Eugie Ave &amp; 7th St. / 25 Oct. 2011, R. Dornburg.” A total of 28 eggs and larvae were reared and examined for this study, of which all survived until the 3rd instar or later. The following description is based on a detailed examination of four 8–11th instar specimens.</p></tp:treatment-sec><tp:treatment-sec sec-type="Description"><title>Description.</title><p>TL: 23.8–28.1 mm, HW: 2.3–2.4 mm, PL: 2.0–2.4 mm, PW: 2.5–2.8 mm.</p><p><bold>Head.</bold> Prognathous or weakly declined; weakly dorsoventrally flattened; width nearly equal to prothorax; sides rounded; strongly constricted before occipital fo<!--PageBreak-->ramen; color medium brown to brown-grey, nearly as on body segments; minute punctation moderately dense dorsally. Epicranial stem approximately one-third head capsule length; frontal arms U-shaped, not obscured by sculpturing. Frons and dorsal portion of epicranial plates faintly rugose; lacking non-primary setae. Lateral <!--PageBreak--><!--PageBreak-->portions of epicranial plates moderately setose; setae golden, erect, length equal to or longer than antennal segment 2; ventral portions of epicranial plates with a row of four long setae along anterior margin near buccal cavity with a patch of short setae medially forming a triangular pattern with its base near the anterior margin; two stemmata present on each plate, pigmented spots often faded. Clypeus trapezoidal; not swollen, moderately punctate, darker medially in basal half. Labrum not swollen, basal half more darkly pigmented; sides rounded; two transverse rows of seven to eight erect setae present medially and subapically; anterior margin straight. Epipharynx (<xref ref-type="fig" rid="F3">Fig. 3</xref>) anterior setal row with six stout spiniform setae, anterolateral margins with micro-setation; six anterior sensory papillae present, arranged in two irregular diagonal rows; four subanterior sensory papillae present, arranged as a transverse row subtended by two spinose setae; eight posterior sensory papillae present, arranged in two irregular rows.Tormae asymmetrical, left torma smaller. Ligula with four long setae near apex. Hypopharyngeal sclerome trapezoidal. Gula distinct, trapezoidal, widest in basal half. Antenna three segmented, cylindrical; first segment longer than second.</p><p><bold>Thorax.</bold> Grey-brown to medium brown dorsally and anterior to legs on prothoracic sternite, tan on rest of sternites; lighter transverse striated band present along anterior fourth of prothoracic tergum; thin darkly sclerotized transverse line present on anterior fifth of meso- and metathoracic tergites; striated bands present along posterior 5th of all thoracic tergites, color forming a gradient from darker brown anteriorly to lighter brown along posterior border. Eight evenly arranged setae present on dorsal surface of each thoracic terga, lateral margins more densely setose. Prothoracic tergum subquadrate, 1.5× length of meso- or metaterga; lateral margins lacking pigmented band. Meso- and metaterga wider than long, lacking pigmented bands along lateral margins; mesothoracic spiracle simple, ovate, approximately 1.5× size of abdominal spiracle; reduced metathoracic spiracle visible, less than one-fourth size of mesothoracic spiracle. Prothoracic leg slightly longer, much thicker than meso- and metathoracic legs; prothoracic tarsungulus strongly sclerotized, sickle-shaped; trochanter with row of two stout spines and two longer setae ventromedially, tibia with ventromedial row of two spines and four to five longer setae, tarsus with ventromedial row of four spines. Dorsal surface of protibia (at rest) with faintly indicated basal sclerotized band; dorsal surface of protarsus slightly more sclerotized than ventral surface.</p><p><bold>Abdomen.</bold> Tergites grey-brown to medium brown dorsally, lightening towards lateral margins, sternites light to dark tan; transverse striated bands not visible on abdominal sternites, barely visible on posterior 5th of terga I–VIII, nearly concolorous with rest of tergites. Abdominal sternite I sparsely clothed in long erect setae from anterior margin to near midline, abdominal segments II–VIII each with two sparse transverse bands of long erect setae, posterior margin of segment 8 denser setal band. Abdominal laterotergites concolorous with tergites, lacking distinct pigmented margins. Abdominal segment IX (pygidium) triangular in dorsal view, gradually reflexed to apex, sparsely clothed in short and mid length erect setae, dorsally more sclerotized in apical two-thirds with faint maculations; marginal row of 14–18 socketed spines <!--PageBreak-->present apical half, apex not forming distinct sclerotized projection. Pygopods short, subconical, each with 11–15 erect spines.</p><p><bold>Variation.</bold> Little variation was observed between specimens beyond the number of spines on the legs and pygidium, and the overall degree of sclerotization.</p></tp:treatment-sec><tp:treatment-sec sec-type="Diagnosis"><title>Diagnosis.</title><p><italic><tp:taxon-name>Eleodes anthracinus</tp:taxon-name></italic> larvae can be separated from most currently known <italic><tp:taxon-name>Eleodes</tp:taxon-name></italic> species based on their darker dorsal coloration on all segments, the absence of pigmented bands along the lateral margins of the thoracic terga, and the lack of a distinct sclerotized tooth at the apex of the pygidium. They can be distinguished from <italic><tp:taxon-name>Eleodes carbonarius</tp:taxon-name></italic> larvae by their lighter ventral segments and lack of distinct posterior pigmented bands on the abdominal terga. Larvae of <italic><tp:taxon-name>Eleodes tricostatus</tp:taxon-name></italic> (Say), another species in the subgenus <italic><tp:taxon-name>Melaneleodes</tp:taxon-name></italic>, are mentioned as being “nearly black” by <xref ref-type="bibr" rid="B25">McColloch (1918)</xref>. However, no other diagnostic characters are mentioned that would separate them from the other <italic><tp:taxon-name>Eleodes anthracinus</tp:taxon-name></italic> or <italic><tp:taxon-name>Eleodes carbonarius</tp:taxon-name></italic>.</p><!--PageBreak--></tp:treatment-sec><tp:treatment-sec><!--Section generated to contain objects referenced in tp:taxon-treatment.--><fig id="F3" position="float" orientation="portrait"><label>Figure 3.</label><caption><p>Dorsal habitus of four <italic><tp:taxon-name>Eleodes</tp:taxon-name></italic> species: <bold>A</bold> <italic><tp:taxon-name>Eleodes (Litheleodes) extricatus</tp:taxon-name></italic> <bold>B</bold> <italic><tp:taxon-name>Eleodes (Melaneleodes) anthracinus</tp:taxon-name></italic> <bold>C</bold> <italic><tp:taxon-name>Eleodes (Melaneleodes) carbonarius</tp:taxon-name></italic> <bold>D</bold> <italic><tp:taxon-name>Eleodes (Tricheleodes) pilosus</tp:taxon-name></italic>. Scale bar = 5 mm.</p></caption><graphic xmlns:xlink="http://www.w3.org/1999/xlink" xlink:href="zookeys-415-217-g003.jpg" position="float" orientation="portrait" xlink:type="simple"/></fig><fig id="F6" position="float" orientation="portrait"><label>Figure 6.</label><caption><p>Lateral habitus of three <italic><tp:taxon-name>Eleodes</tp:taxon-name></italic> species: <bold>A</bold> <italic><tp:taxon-name>Eleodes (Melaneleodes) anthracinus</tp:taxon-name></italic> <bold>B</bold> <italic><tp:taxon-name>Eleodes (Melaneleodes) carbonarius</tp:taxon-name></italic> <bold>C</bold> <italic><tp:taxon-name>Eleodes (Tricheleodes) pilosus</tp:taxon-name></italic>. Scale bar = 5 mm.</p></caption><graphic xmlns:xlink="http://www.w3.org/1999/xlink" xlink:href="zookeys-415-217-g006.jpg" position="float" orientation="portrait" xlink:type="simple"/></fig><fig id="F7" position="float" orientation="portrait"><label>Figure 7.</label><caption><p>Lateral habitus of the head and thoracic segments of three <italic><tp:taxon-name>Eleodes</tp:taxon-name></italic> species: <bold>A</bold> <italic><tp:taxon-name>Eleodes (Melaneleodes) anthracinus</tp:taxon-name></italic> <bold>B</bold> <italic><tp:taxon-name>Eleodes (Litheleodes) extricatus</tp:taxon-name></italic> <bold>C</bold> <italic><tp:taxon-name>Eleodes (Promus) subnitens</tp:taxon-name></italic>. Scale bar = 5 mm.</p></caption><graphic xmlns:xlink="http://www.w3.org/1999/xlink" xlink:href="zookeys-415-217-g007.jpg" position="float" orientation="portrait" xlink:type="simple"/></fig><fig id="F8" position="float" orientation="portrait"><label>Figure 8.</label><caption><p><italic><tp:taxon-name>Eleodes (Melaneleodes) anthracinus</tp:taxon-name></italic>, epipharnyx. asp = anterior spines, msp = medial spines, mst = microsetae, pap = sensory papillae, tor = tormae. Scale bar = 1 mm.</p></caption><graphic xmlns:xlink="http://www.w3.org/1999/xlink" xlink:href="zookeys-415-217-g008.jpg" position="float" orientation="portrait" xlink:type="simple"/></fig></tp:treatment-sec><ref-list><ref id="B25"><mixed-citation xmlns:xlink="http://www.w3.org/1999/xlink" xlink:type="simple"><person-group><name name-style="western"><surname>McColloch</surname><given-names>JW</given-names></name></person-group> (<year>1918</year>) <article-title>Notes on false fireworms with especial reference to Eleodes tricostata.</article-title><source>Journal of Economic Entomology</source><volume>11</volume>: <fpage>212</fpage>–<lpage>224</lpage>.</mixed-citation></ref></ref-list></tp:taxon-treatment>
